# Supplementary material for: Large Language Models for World Health Organization–Uppsala Monitoring Centre Drug–Adverse Event Causality Assessment Using Food and Drug Administration Adverse Event Reporting System Cases: Comparative Performance Study
Source: J Med Internet Res. 2026 Jul 8;28:e93237. doi: 10.2196/93237 (PMC13392529; doi:10.2196/93237)
Supplement: Multimedia Appendix 1 [file jmir_v28i1e93237_app1.xlsx]

## Sheet: Case
Case
Patient Information: Age N/A, Gender F. Medications: Drug1:LETROZOLE,Dose:2.5MG,Route:Oral,Indication:Hormone receptor positive HER2 negative breast cancer,Start Date:20180420,End Date:20180930 Drug2:RIBOCICLIB,Dose:600MG,Route:Oral,Indication:N/A,Start Date:20180622,End Date:20180712 Drug3:RIBOCICLIB,Dose:600MG,Route:Oral,Indication:N/A,Start Date:20180817,End Date:20180906 Drug4:RIBOCICLIB,Dose…
Patient Information: Age N/A, Gender M. Medications: Drug1:ALBUMIN HUMAN,Dose:500ML,Route:Unknown,Indication:Hypoalbuminaemia,Start Date:20210203,End Date:20210204 Drug2:SODIUM CHLORIDE,Dose:N/A,Route:N/A,Indication:Premedication,Start Date:20210201,End Date:20210204 Drug3:ALBUMIN HUMAN,Dose:200ML,Route:Unknown,Indication:Oedema,Start Date:20210203,End Date:20210203 Drug4:SODIUM CHLORIDE,Dose:4L,…
Patient Information: Age24 YR, Gender F. Medications: Drug1:OCRELIZUMAB,Dose:500ML,Route:Intravenous (not otherwise specified),Indication:N/A,Start Date:20230207,End Date:20230207 Drug2:ACETAMINOPHEN,Dose:750MG,Route:N/A,Indication:N/A,Start Date:20210518,End Date:20210518 Drug3:DEXAMETHASONE,Dose:20MG,Route:Intravenous (not otherwise specified),Indication:N/A,Start Date:20210518,End Date:2021051…
Patient Information: Age57 YR, Gender M. Medications: Drug1:TOLVAPTAN,Dose:30MG,Route:Unknown,Indication:N/A,Start Date:20191011,End Date:20210903 Drug2:TOLVAPTAN,Dose:30MG,Route:Unknown,Indication:N/A,Start Date:20190611,End Date:20190907 Drug3:OMBITASVIR\PARITAPREVIR\RITONAVIR,Dose:N/A,Route:Unknown,Indication:Hepatitis C,Start Date:20160520,End Date:20160811 Drug4:TOLVAPTAN,Dose:15MG,Route:Unk…
Patient Information: Age85 YR, Gender F. Medications: Drug1:VENETOCLAX,Dose:200MG,Route:Oral,Indication:Acute myeloid leukaemia,Start Date:20210908,End Date:20210908 Drug2:VENETOCLAX,Dose:200MG,Route:Oral,Indication:Acute myeloid leukaemia,Start Date:20211111,End Date:20211123 Drug3:AZACITIDINE,Dose:N/A,Route:N/A,Indication:Acute myeloid leukaemia,Start Date:20211124,End Date:20211126 Drug4:AZACI…
Patient Information: Age72 YR, Gender M. Medications: Drug1:METRONIDAZOLE,Dose:2GM,Route:Intravenous (not otherwise specified),Indication:Antibiotic prophylaxis,Start Date:20210406,End Date:20210413 (not abated dechallenge) Drug2:CEFOTAXIME SODIUM,Dose:6GM,Route:Intravenous (not otherwise specified),Indication:Antibiotic prophylaxis,Start Date:20210406,End Date:20210413 (not abated dechallenge) D…
Patient Information: Age70 YR, Gender F. Medications: Drug1:ATRACURIUM BESYLATE,Dose:N/A,Route:Intravenous (not otherwise specified),Indication:General anaesthesia,Start Date:20231010,End Date:20231010 Drug2:FENTANYL,Dose:N/A,Route:Intravenous (not otherwise specified),Indication:General anaesthesia,Start Date:20231010,End Date:20231010 Drug3:PROPOFOL,Dose:N/A,Route:Intravenous (not otherwise spe…
Patient Information: Age52 YR, Gender F. Medications: Drug1:OBINUTUZUMAB,Dose:1000MG,Route:Intravenous drip,Indication:N/A,Start Date:20210901,End Date:20210901 Drug2:OBINUTUZUMAB,Dose:1000MG,Route:Intravenous (not otherwise specified),Indication:Follicular lymphoma,Start Date:20210329,End Date:20210329 Drug3:OBINUTUZUMAB,Dose:1000MG,Route:Intravenous drip,Indication:N/A,Start Date:20210416,End D…
Patient Information: Age60 YR, Gender M. Medications: Drug1:IOMEPROL,Dose:N/A,Route:N/A,Indication:Urogram,Start Date:20231124,End Date:20231124 (do not apply dechallenge) Drug2:IOBITRIDOL,Dose:N/A,Route:N/A,Indication:N/A,Start Date:20231123,End Date:20231123 (do not apply dechallenge) Drug3:IOBITRIDOL,Dose:N/A,Route:N/A,Indication:N/A,Start Date:20231112,End Date:20231112 (do not apply dechalle…
Patient Information: Age41 YR, Gender F. Medications: Drug1:SULFASALAZINE,Dose:1500MG,Route:N/A,Indication:N/A,Start Date:20230923,End Date:20231009 (abated dechallenge) Drug2:DEXIBUPROFEN,Dose:N/A,Route:N/A,Indication:N/A,Start Date:20231007,End Date:20231207 Drug3:ESOMEPRAZOLE MAGNESIUM\NAPROXEN,Dose:N/A,Route:N/A,Indication:N/A,Start Date:20230920,End Date:20231009 Drug4:PREDNISOLONE,Dose:N/A,…
Patient Information: Age65 YR, Gender F. Medications: Drug1:ASCORBIC ACID,Dose:N/A,Route:N/A,Indication:N/A,Start Date:20240121,End Date:20240206 Drug2:FISH OIL,Dose:N/A,Route:N/A,Indication:N/A,Start Date:20231201,End Date:20240206 Drug3:ATENOLOL,Dose:25MG,Route:N/A,Indication:N/A,Start Date:20220101,End Date:20240206 Drug4:NIRMATRELVIR\RITONAVIR,Dose:N/A,Route:N/A,Indication:COVID-19 treatment,…
Patient Information: Age43 YR, Gender F. Medications: Drug1:OXALIPLATIN,Dose:85MG/M**2,Route:Intravenous (not otherwise specified),Indication:Colorectal cancer metastatic,Start Date:20210420,End Date:20210507 Drug2:FLUOROURACIL,Dose:400MG/M**2,Route:Intravenous bolus,Indication:Colorectal cancer metastatic,Start Date:20210420,End Date:20210507 Drug3:LEUCOVORIN\LEUCOVORIN CALCIUM,Dose:400MG/M**2,R…
Patient Information: Age62 YR, Gender F. Medications: Drug1:CHLORPROMAZINE,Dose:200MG,Route:N/A,Indication:Psychotic disorder,Start Date:20240113,End Date:20240125 Drug2:DIAZEPAM,Dose:N/A,Route:N/A,Indication:Product used for unknown indication,Start Date:20240113,End Date:20240125 Drug3:OLANZAPINE,Dose:20MG,Route:N/A,Indication:Psychotic disorder,Start Date:20240115,End Date:20240124. (abated de…
Patient Information: Age22093 DAY, Gender M. Medications: Drug1:TICAGRELOR,Dose:90MG,Route:Oral,Indication:Antiplatelet therapy,Start Date:20240203,End Date:20240203 (abated dechallenge) Drug2:ASPIRIN,Dose:100MG,Route:Oral,Indication:Antiplatelet therapy,Start Date:20240203,End Date:20240207. Adverse Reaction:Pruritus, Hypoaesthesia oral, Lip swelling, Rash. Timeline of Events: Adverse reaction o…
Patient Information: Age76 YR, Gender M. Medications: Drug1:TRAMETINIB DIMETHYL SULFOXIDE,Dose:2MG,Route:Oral,Indication:Lung neoplasm malignant,Start Date:20231222,End Date:20240120 (abated dechallenge) Drug2:DABRAFENIB MESYLATE,Dose:75MG,Route:Oral,Indication:Lung neoplasm malignant,Start Date:20231222,End Date:20240120. Adverse Reaction:Platelet count decreased, Epistaxis. Timeline of Events: …
Patient Information: Age N/A, Gender F. Medications: Drug1:FREMANEZUMAB-VFRM,Dose:N/A,Route:Transplacental,Indication:Maternal exposure timing unspecified,Start Date:20200910,End Date:20210702 (abated dechallenge) Drug2:UBROGEPANT,Dose:N/A,Route:Transplacental,Indication:Maternal exposure timing unspecified,Start Date:20210525,End Date:20210702 (abated dechallenge) Drug3:DESVENLAFAXINE,Dose:N/A,R…
Patient Information: Age79 YR, Gender M. Medications: Drug1:PANITUMUMAB,Dose:N/A,Route:Intravenous (not otherwise specified),Indication:Colorectal adenocarcinoma,Start Date:20240219,End Date:20240219 Drug2:OXALIPLATIN,Dose:N/A,Route:Intravenous (not otherwise specified),Indication:Colon cancer,Start Date:20240219,End Date:20240219 Drug3:FLUOROURACIL,Dose:N/A,Route:Intravenous (not otherwise speci…
Patient Information: Age72 YR, Gender F. Medications: Drug1:IPILIMUMAB,Dose:47MG,Route:Intravenous (not otherwise specified),Indication:Renal cancer metastatic,Start Date:20240115,End Date:20240206 Drug2:LANSOPRAZOLE,Dose:30MG,Route:Oral,Indication:Gastrooesophageal reflux disease,Start Date:20240222,End Date:20240316 Drug3:AMOXICILLIN\CLAVULANATE POTASSIUM,Dose:3GM,Route:Oral,Indication:Infectio…
Patient Information: Age54 YR, Gender F. Medications: Drug1:TERBUTALINE SULFATE,Dose:5MG,Route:Respiratory (inhalation),Indication:Pneumonitis,Start Date:20220606,End Date:20220608 (abated dechallenge) Drug2:AMINOPHYLLINE\CHLORPHENIRAMINE MALEATE\METHOXYPHENAMINE HYDROCHLORIDE NOSCAPINE,Dose:N/A,Route:Oral,Indication:Pneumonitis,Start Date:20220606,End Date:20220611 Drug3:BUDESONIDE,Dose:2MG,Rout…
Patient Information: Age72 YR, Gender M. Medications: Drug1:ESOMEPRAZOLE,Dose:20MG,Route:Oral,Indication:Gastritis prophylaxis,Start Date:20230920,End Date:20230922 (abated dechallenge) Drug2:OMEPRAZOLE,Dose:20MG,Route:Oral,Indication:Gastritis prophylaxis,Start Date:20230914,End Date:20230919 Drug3:AMOXICILLIN\CLAVULANIC ACID,Dose:N/A,Route:Intravenous (not otherwise specified),Indication:Prophy…
Patient Information: Age43 YR, Gender F. Medications: Drug1:CYCLOPHOSPHAMIDE,Dose:1170MG,Route:Intravenous drip,Indication:Diffuse large B-cell lymphoma,Start Date:20240315,End Date:20240315 Drug2:VINCRISTINE SULFATE,Dose:2MG,Route:Intravenous drip,Indication:Diffuse large B-cell lymphoma,Start Date:20240315,End Date:20240315 Drug3:SODIUM CHLORIDE,Dose:500ML,Route:Intravenous drip,Indication:Diff…
Patient Information: Age N/A, Gender N/A. Medications: Drug1:METHOTREXATE,Dose:N/A,Route:Intravenous (not otherwise specified),Indication:N/A,Start Date:20201102,End Date:20210104 (abated dechallenge) Drug2:DOXORUBICIN,Dose:N/A,Route:Intravenous (not otherwise specified),Indication:B-cell lymphoma,Start Date:20201012,End Date:20210309 (abated dechallenge) Drug3:TOZINAMERAN,Dose:N/A,Route:Intramus…
Patient Information: Age N/A, Gender M. Medications: Drug1:PREDNISOLONE,Dose:100MG,Route:Oral,Indication:Infection,Start Date:20240402,End Date:20240402 Drug2:ACETAMINOPHEN,Dose:750MG,Route:Oral,Indication:Prophylaxis,Start Date:20240326,End Date:20240326 Drug3:PREDNISOLONE,Dose:N/A,Route:N/A,Indication:N/A,Start Date:20240403,End Date:20240405 Drug4:DIPHENHYDRAMINE,Dose:50MG,Route:Oral,Indicatio…
Patient Information: Age34 YR, Gender F. Medications: Drug1:CYCLOPHOSPHAMIDE,Dose:0.86GM,Route:Intravenous drip,Indication:Breast cancer,Start Date:20240409,End Date:20240409 Drug2:DEXTROSE\SODIUM CHLORIDE,Dose:100ML,Route:Intravenous drip,Indication:N/A,Start Date:20240409,End Date:20240409 Drug3:DEXTROSE\DEXTROSE MONOHYDRATE,Dose:500ML,Route:Intravenous drip,Indication:N/A,Start Date:20240409,E…
Patient Information: Age9 YR, Gender N/A. Medications: Drug1:VINCRISTINE,Dose:N/A,Route:Intravenous (not otherwise specified),Indication:B-cell type acute leukaemia,Start Date:20240130,End Date:20240204 Drug2:ASPARAGINASE ERWINIA CHRYSANTHEMI,Dose:N/A,Route:Intravenous (not otherwise specified),Indication:B-cell type acute leukaemia,Start Date:20240204,End Date:20240208 Drug3:PREDNISONE,Dose:19.6…
Patient Information: Age45 YR, Gender M. Medications: Drug1:VALPROIC ACID,Dose:N/A,Route:Oral,Indication:Intentional overdose,Start Date:20240405,End Date:20240405 (not abated dechallenge) Drug2:LITHIUM CARBONATE,Dose:1350MG,Route:Oral,Indication:Intentional overdose,Start Date:20240405,End Date:20240405 (not abated dechallenge) Drug3:QUETIAPINE,Dose:N/A,Route:Oral,Indication:Intentional overdose…
Patient Information: Age49 YR, Gender M. Medications: Drug1:POMALIDOMIDE,Dose:N/A,Route:Unknown,Indication:Plasma cell myeloma,Start Date:20230106,End Date:20230820 Drug2:ISATUXIMAB\ISATUXIMAB-IRFC,Dose:N/A,Route:Intravenous drip,Indication:Plasma cell myeloma,Start Date:20230106,End Date:20230820 (abated dechallenge) Drug3:DEXAMETHASONE,Dose:N/A,Route:Unknown,Indication:Plasma cell myeloma,Start…
Patient Information: Age69 YR, Gender M. Medications: Drug1:VALPROATE SODIUM,Dose:500ML,Route:Oral,Indication:Epilepsy,Start Date:20240415,End Date:20240416 (abated dechallenge) Drug2:QUETIAPINE,Dose:100MG,Route:Oral,Indication:Schizophrenia,Start Date:20240415,End Date:20240416 (abated dechallenge) Drug3:LISINOPRIL,Dose:20MG,Route:Oral,Indication:Hypertension,Start Date:20240415,End Date:2024041…
Patient Information: Age77 YR, Gender F. Medications: Drug1:SODIUM CHLORIDE,Dose:500ML,Route:,Indication:Prophylaxis,Start Date:20240501,End Date:20240520 Drug2:EPCORITAMAB-BYSP,Dose:0.8MG,Route:Subcutaneous,Indication:N/A,Start Date:20240508,End Date:20240508 (abated dechallenge) Drug3:UNSPECIFIED INGREDIENT,Dose:N/A,Route:,Indication:Prophylaxis,Start Date:20240501,End Date:20240520 Drug4:EPCOR…
Patient Information: Age71 YR, Gender M. Medications: Drug1:ATORVASTATIN,Dose:10MG,Route:N/A,Indication:Product used for unknown indication,Start Date:20230104,End Date:20240606 Drug2:CALCIUM WITH VITAMIN D,Dose:600MG,Route:N/A,Indication:Product used for unknown indication,Start Date:20230104,End Date:20240606 Drug3:LENALIDOMIDE,Dose:15MG,Route:Oral,Indication:Plasma cell myeloma,Start Date:2023…
Patient Information: Age62 YR, Gender M. Medications: Drug1:SODIUM CHLORIDE,Dose:180ML,Route:Intravenous (not otherwise specified),Indication:N/A,Start Date:20240413,End Date:20240414 Drug2:IRINOTECAN HYDROCHLORIDE,Dose:56.49MG,Route:Intravenous (not otherwise specified),Indication:Gastric cancer,Start Date:20240413,End Date:20240413 Drug3:DEXTROSE\DEXTROSE MONOHYDRATE,Dose:500ML,Route:Intravenou…
Patient Information: Age72 YR, Gender M. Medications: Drug1:FLUOROURACIL,Dose:400MG/M**2,Route:Intravenous (not otherwise specified),Indication:HER2 positive colorectal cancer,Start Date:20240115,End Date:20240315 (not abated dechallenge) Drug2:FLUOROURACIL,Dose:2400MG/M**2,Route:,Indication:HER2 positive colorectal cancer,Start Date:20240115,End Date:20240315 (not abated dechallenge) Drug3:TUCAT…
Patient Information: Age34 YR, Gender M. Medications: Drug1:DICLOFENAC SODIUM,Dose:150MG,Route:Oral,Indication:Pain,Start Date:20060801,End Date:20060815 (abated dechallenge) Drug2:ENOXAPARIN SODIUM,Dose:40MG,Route:Subcutaneous,Indication:Prophylaxis,Start Date:20060801,End Date:20060815 (abated dechallenge) Drug3:METAMIZOLE MAGNESIUM,Dose:1.7GM,Route:Oral,Indication:Pain,Start Date:20060801,End …
Patient Information: Age47 YR, Gender F. Medications: Drug1:IRINOTECAN,Dose:150MG/M**2,Route:Intravenous (not otherwise specified),Indication:Ductal adenocarcinoma of pancreas,Start Date:20221227,End Date:20221227 (abated dechallenge) Drug2:IRINOTECAN,Dose:220.5MG,Route:Intravenous (not otherwise specified),Indication:N/A,Start Date:20221227,End Date:20221227 (abated dechallenge) Drug3:OXALIPLATI…
Patient Information: Age59 YR, Gender F. Medications: Drug1:Solupred,Dose:40MG,Route:Oral,Indication:Product used for unknown indication,Start Date:20240421,End Date:20240421 (abated dechallenge) Drug2:PEGFILGRASTIM,Dose:6MG,Route:Subcutaneous,Indication:Colony stimulating factor therapy,Start Date:20240419,End Date:20240419 (do not dechallenge) Drug3:Solupred,Dose:60MG,Route:Oral,Indication:N/A,…
Patient Information: Age57 YR, Gender F. Medications: Drug1:TRASTUZUMAB,Dose:424MG,Route:Intravenous drip,Indication:Breast cancer,Start Date:20240507,End Date:20240507 (abated dechallenge) Drug2:SODIUM CHLORIDE,Dose:250ML,Route:Intravenous (not otherwise specified),Indication:Breast cancer,Start Date:20240507,End Date:20240507. Adverse Reaction:Chills, Temperature intolerance. Timeline of Events…
Patient Information: Age51 YR, Gender F. Medications: Drug1:SODIUM CHLORIDE,Dose:250ML,Route:Intravenous (not otherwise specified),Indication:N/A,Start Date:20240710,End Date:20240710 Drug2:TRASTUZUMAB,Dose:339MG,Route:Intravenous (not otherwise specified),Indication:Breast cancer stage IV,Start Date:20240710,End Date:20240710. Adverse Reaction:Myelosuppression. Dechallenge/Rechallenge Informatio…
Patient Information: Age52 YR, Gender M. Medications: Drug1:SUCCINYLCHOLINE\SUCCINYLCHOLINE CHLORIDE,Dose:N/A,Route:N/A,Indication:Induction of anaesthesia,Start Date:20240823,End Date:20240823 Drug2:SEVOFLURANE,Dose:N/A,Route:Respiratory (inhalation),Indication:Maintenance of anaesthesia,Start Date:20240823,End Date:20240823 (recurred rechallenge) Drug3:PROPOFOL,Dose:N/A,Route:N/A,Indication:Ind…
Patient Information: Age N/A, Gender N/A. Medications: Drug1:METHOTREXATE,Dose:15MG,Route:Intrathecal,Indication:Acute lymphocytic leukaemia,Start Date:20240918,End Date:20240918 Drug2:DIPHENHYDRAMINE HYDROCHLORIDE,Dose:N/A,Route:Unknown,Indication:Premedication,Start Date:20240918,End Date:20240918 Drug3:HYDROCORTISONE SODIUM SUCCINATE,Dose:N/A,Route:Unknown,Indication:Premedication,Start Date:2…
Patient Information: Age49 YR, Gender M. Medications: Drug1:PEMBROLIZUMAB,Dose:150MG,Route:Intravenous (not otherwise specified),Indication:N/A,Start Date:20240705,End Date:20240903 Drug2:PEMBROLIZUMAB,Dose:150MG,Route:Intravenous (not otherwise specified),Indication:N/A,Start Date:20240705,End Date:20240903 Drug3:CEFUROXIME,Dose:1500MG,Route:Intravenous (not otherwise specified),Indication:Urina…
Patient Information: Age67 YR, Gender M. Medications: Drug1:ALBUTEROL SULFATE,Dose:N/A,Route:N/A,Indication:Lung neoplasm malignant,Start Date:20231210,End Date:20231212 Drug2:LEVOFLOXACIN,Dose:N/A,Route:Intravenous (not otherwise specified),Indication:Lung neoplasm malignant,Start Date:20231013,End Date:20231129 Drug3:LAZERTINIB,Dose:240MG,Route:Oral,Indication:Non-small cell lung cancer,Start D…
Patient Information: Age N/A, Gender F. Medications: Drug1:RIBOCICLIB,Dose:200MG,Route:N/A,Indication:Hormone receptor positive HER2 negative breast cancer,Start Date:20221028,End Date:20230216 Drug2:RIBOCICLIB,Dose:600MG,Route:N/A,Indication:Hormone receptor positive HER2 negative breast cancer,Start Date:20200703,End Date:20210308 Drug3:RIBOCICLIB,Dose:600MG,Route:N/A,Indication:Hormone recepto…
Patient Information: Age61 YR, Gender F. Medications: Drug1:MEROPENEM,Dose:N/A,Route:N/A,Indication:N/A,Start Date:20240623,End Date:20240909 Drug2:PREDNISOLONE,Dose:100MG,Route:N/A,Indication:Premedication,Start Date:20240702,End Date:20240719 Drug3:EPCORITAMAB-BYSP,Dose:0.16MG,Route:Unknown,Indication:Diffuse large B-cell lymphoma,Start Date:20240702,End Date:20240702 Drug4:CEFEPIME HYDROCHLORI…
Patient Information: Age N/A, Gender N/A. Medications: Drug1:DEXAMETHASONE,Dose:4.22MG,Route:Oral,Indication:N/A,Start Date:20241015,End Date:20241017 Drug2:DEXAMETHASONE,Dose:8.44MG,Route:Oral,Indication:B-cell type acute leukaemia,Start Date:20240930,End Date:20241014 Drug3:DOXORUBICIN HYDROCHLORIDE,Dose:25MG,Route:Intravenous (not otherwise specified),Indication:B-cell type acute leukaemia,Sta…
Patient Information: Age13 YR, Gender N/A. Medications: Drug1:TEPLIZUMAB-MZWV,Dose:190UG,Route:Intravenous (not otherwise specified),Indication:N/A,Start Date:20240827,End Date:20240827 Drug2:IBUPROFEN,Dose:400MG,Route:N/A,Indication:Premedication,Start Date:20240826,End Date:20240908 Drug3:ONDANSETRON,Dose:9MG,Route:N/A,Indication:N/A,Start Date:20240826,End Date:20240908 Drug4:TEPLIZUMAB-MZWV,D…
Patient Information: Age74 YR, Gender M. Medications: Drug1:BUTYLSCOPOLAMINE BROMIDE,Dose:10MG,Route:Oral,Indication:Analgesic therapy,Start Date:20241003,End Date:20241113 Drug2:CODEINE PHOSPHATE,Dose:10MG,Route:Oral,Indication:Cough,Start Date:20240606,End Date:20241113 Drug3:IPILIMUMAB,Dose:1MG/KG,Route:Intravenous drip,Indication:Non-small cell lung cancer recurrent,Start Date:20240712,End Da…
Patient Information: Age79 YR, Gender M. Medications: Drug1:AZACITIDINE,Dose:100MG,Route:Subcutaneous,Indication:Myelodysplastic syndrome,Start Date:20240620,End Date:20240625 Drug2:VENETOCLAX,Dose:200MG,Route:Oral,Indication:Myelodysplastic syndrome,Start Date:20240621,End Date:20240621 (abated dechallenge) Drug3:VENETOCLAX,Dose:100MG,Route:Oral,Indication:Myelodysplastic syndrome,Start Date:202…
Patient Information: Age60 YR, Gender F. Medications: Drug1:PANTOPRAZOLE,Dose:40MG,Route:N/A,Indication:Gastritis prophylaxis,Start Date:20241008,End Date:20241008 (abated dechallenge) Drug2:DEXMEDETOMIDINE HYDROCHLORIDE,Dose:N/A,Route:N/A,Indication:Sedation,Start Date:20241008,End Date:20241009 (abated dechallenge) Drug3:AMIODARONE,Dose:10ML,Route:N/A,Indication:Atrial fibrillation,Start Date:2…
Patient Information: Age N/A, Gender N/A. Medications: Drug1:SODIUM CHLORIDE,Dose:100ML,Route:Intravenous drip,Indication:Medication dilution,Start Date:20241125,End Date:20241125 Drug2:SODIUM CHLORIDE,Dose:100ML,Route:Intravenous drip,Indication:N/A,Start Date:20241128,End Date:20241128 Drug3:CISPLATIN,Dose:50MG,Route:Intravenous drip,Indication:Nasopharyngeal cancer,Start Date:20241126,End Date…
Patient Information: Age73 YR, Gender M. Medications: Drug1:CARFILZOMIB,Dose:20MG/M**2,Route:Intravenous bolus,Indication:Chemotherapy,Start Date:20241102,End Date:20241202 Drug2:DEXAMETHASONE SODIUM PHOSPHATE,Dose:20MG,Route:Intravenous bolus,Indication:Antiallergic therapy,Start Date:20241202,End Date:20241202. Adverse Reaction:Dermatitis.Dechallenge/Rechallenge Information:N/A. Timeline of Eve…
Patient Information: Age73 YR, Gender F. Medications: Drug1:CARBOPLATIN,Dose:N/A,Route:Intravenous (not otherwise specified),Indication:Ovarian cancer,Start Date:20231030,End Date:20231030 Drug2:DOXORUBICIN HYDROCHLORIDE,Dose:N/A,Route:Intravenous (not otherwise specified),Indication:Ovarian cancer,Start Date:20231030,End Date:20231030(abrated dechallenge, recurred rechallenge) Adverse Reaction:T…
Patient Information: Age45 YR, Gender F. Medications: Drug1:ERDOSTEINE,Dose:N/A,Route:Oral,Indication:Influenza,Start Date:20240202,End Date:20240204 Drug2:LORATADINE\PSEUDOEPHEDRINE SULFATE,Dose:N/A,Route:Oral,Indication:Influenza,Start Date:20240202,End Date:20240203 (recurred rechallenge) Adverse Reaction:Palpitations,Loss of consciousness. Timeline of Events: Adverse reaction occurred on 2024…
Patient Information: Age47 YR, Gender F. Medications: Drug1:EMPAGLIFLOZIN,Dose:10MG,Route:Oral,Indication:Diabetes mellitus,Start Date:20230916,End Date:20240115 (abrated dechallenge, recurred rechallenge) Drug2:METFORMIN HYDROCHLORIDE,Dose:0.5GM,Route:Oral,Indication:Diabetes mellitus,Start Date:20230916,End Date:20240407 (abrated dechallenge) Adverse Reaction:Genital infection fungal,Vulvovagin…
Patient Information: Age55 YR, Gender M. Medications: Drug1:CARBOPLATIN,Dose:N/A,Route:N/A,Indication:N/A,Start Date:20240528,End Date:20240617 Drug2:ENZALUTAMIDE,Dose:N/A,Route:N/A,Indication:N/A,Start Date:20231101,End Date:20240617 Drug3:RELUGOLIX,Dose:120MG,Route:Oral,Indication:Prostate cancer,Start Date:20240201,End Date:20240617 (abrated dechallenge, recurred rechallenge) Adverse Reaction:…
Patient Information: Age67 YR, Gender F. Medications: Drug1:CALCIUM CHLORIDE,Dose:N/A,Route:N/A,Indication:N/A,Start Date:20241211,End Date:20241211 Drug2:COAGULATION FACTOR IX HUMAN\COAGULATION FACTOR VII HUMAN\COAGULATION FACTOR X HUMAN\PROTEIN C\PROTEIN S HUMAN\PROTHROMBIN,Dose:1080IU,Route:Intravenous bolus,Indication:Procedural haemorrhage,Start Date:20241211,End Date:20241211 (abrated decha…
